# Supplementary material for: Deep‐targeted gene sequencing reveals ARID1A mutation as an important driver of glioblastoma
Source: CNS Neurosci Ther. 2024 Apr 11;30(4):e14698. doi: 10.1111/cns.14698 (PMC11007544; doi:10.1111/cns.14698)
Supplement: Supplementary file 1 — Figures S1–S4 [file CNS-30-e14698-s002.zip]

Archive with 5 entries (5 files):
- Supplementary Figure 1.png
- Supplementary Figure 2.png
- Supplementary Figure 3.png
- Supplementary Figure 4.png
- Supplementary Figures.docx
