# Supplementary material for: Deep‐targeted gene sequencing reveals ARID1A mutation as an important driver of glioblastoma
Source: CNS Neurosci Ther. 2024 Apr 11;30(4):e14698. doi: 10.1111/cns.14698 (PMC11007544; doi:10.1111/cns.14698)
Supplement: Supplementary file 3 — Table S2 [file CNS-30-e14698-s001.txt]

From	To	Species	Gene Name
RB1	5925	Homo sapiens	RB transcriptional corepressor 1(RB1)
MDC1	9656	Homo sapiens	mediator of DNA damage checkpoint 1(MDC1)
TRRAP	8295	Homo sapiens	transformation/transcription domain associated protein(TRRAP)
SMC5	23137	Homo sapiens	structural maintenance of chromosomes 5(SMC5)
EMBP1	647121	Homo sapiens	embigin pseudogene 1(EMBP1)
SMC6	79677	Homo sapiens	structural maintenance of chromosomes 6(SMC6)
SMC3	9126	Homo sapiens	structural maintenance of chromosomes 3(SMC3)
ALKBH3	221120	Homo sapiens	alkB homolog 3, alpha-ketoglutaratedependent dioxygenase(ALKBH3)
ALKBH2	121642	Homo sapiens	alkB homolog 2, alpha-ketoglutarate dependent dioxygenase(ALKBH2)
ENDOV	284131	Homo sapiens	endonuclease V(ENDOV)
ALKBH1	8846	Homo sapiens	alkB homolog 1, histone H2A dioxygenase(ALKBH1)
MYC	4609	Homo sapiens	v-myc avian myelocytomatosis viral oncogene homolog(MYC)
NFRKB	4798	Homo sapiens	nuclear factor related to kappaB binding protein(NFRKB)
PRKCG	5582	Homo sapiens	protein kinase C gamma(PRKCG)
DAXX	1616	Homo sapiens	death domain associated protein(DAXX)
REV1	51455	Homo sapiens	REV1, DNA directed polymerase(REV1)
HUS1	3364	Homo sapiens	HUS1 checkpoint clamp component(HUS1)
SETMAR	6419	Homo sapiens	SET domain and mariner transposase fusion gene(SETMAR)
HCFC1	3054	Homo sapiens	host cell factor C1(HCFC1)
ASF1A	25842	Homo sapiens	anti-silencing function 1A histone chaperone(ASF1A)
SRCAP	10847	Homo sapiens	Snf2 related CREBBP activator protein(SRCAP)
PRKDC	5591	Homo sapiens	protein kinase, DNA-activated, catalytic polypeptide(PRKDC)
CTBP1	1487	Homo sapiens	C-terminal binding protein 1(CTBP1)
XPA	7507	Homo sapiens	XPA, DNA damage recognition and repair factor(XPA)
XPC	7508	Homo sapiens	XPC complex subunit, DNA damage recognition and repair factor(XPC)
BAZ2A	11176	Homo sapiens	bromodomain adjacent to zinc finger domain 2A(BAZ2A)
GRIN2A	2903	Homo sapiens	glutamate ionotropic receptor NMDA type subunit 2A(GRIN2A)
RNF213	57674	Homo sapiens	ring finger protein 213(RNF213)
TERT	7015	Homo sapiens	telomerase reverse transcriptase(TERT)
NTHL1	4913	Homo sapiens	nth like DNA glycosylase 1(NTHL1)
RAD21	5885	Homo sapiens	RAD21 cohesin complex component(RAD21)
FIGNL1	63979	Homo sapiens	fidgetin like 1(FIGNL1)
ATRIP	84126	Homo sapiens	ATR interacting protein(ATRIP)
NHEJ1	79840	Homo sapiens	non-homologous end joining factor 1(NHEJ1)
PHC1	1911	Homo sapiens	polyhomeotic homolog 1(PHC1)
H3F3B	3021	Homo sapiens	H3 histone family member 3B(H3F3B)
H3F3A	3020	Homo sapiens	H3 histone family member 3A(H3F3A)
BRAF	673	Homo sapiens	B-Raf proto-oncogene, serine/threonine kinase(BRAF)
INO80	54617	Homo sapiens	INO80 complex subunit(INO80)
TDP2	51567	Homo sapiens	tyrosyl-DNA phosphodiesterase 2(TDP2)
TDP1	55775	Homo sapiens	tyrosyl-DNA phosphodiesterase 1(TDP1)
RAD17	5884	Homo sapiens	RAD17 checkpoint clamp loader component(RAD17)
PSMG1	8624	Homo sapiens	proteasome assembly chaperone 1(PSMG1)
MMS19	64210	Homo sapiens	MMS19 homolog, cytosolic iron-sulfur assembly component(MMS19)
FAT4	79633	Homo sapiens	FAT atypical cadherin 4(FAT4)
EZH1	2145	Homo sapiens	enhancer of zeste 1 polycomb repressive complex 2 subunit(EZH1)
RAD18	56852	Homo sapiens	RAD18, E3 ubiquitin protein ligase(RAD18)
EZH2	2146	Homo sapiens	enhancer of zeste 2 polycomb repressive complex 2 subunit(EZH2)
ZNF254	9534	Homo sapiens	zinc finger protein 254(ZNF254)
SETD2	29072	Homo sapiens	SET domain containing 2(SETD2)
BTG2	7832	Homo sapiens	BTG anti-proliferation factor 2(BTG2)
SMG1	23049	Homo sapiens	SMG1, nonsense mediated mRNA decay associated PI3K related kinase(SMG1)
WDR48	57599	Homo sapiens	WD repeat domain 48(WDR48)
SETD6	79918	Homo sapiens	SET domain containing 6(SETD6)
OGG1	4968	Homo sapiens	8-oxoguanine DNA glycosylase(OGG1)
CTCF	10664	Homo sapiens	CCCTC-binding factor(CTCF)
CHAF1B	8208	Homo sapiens	chromatin assembly factor 1 subunit B(CHAF1B)
CHAF1A	10036	Homo sapiens	chromatin assembly factor 1 subunit A(CHAF1A)
ING3	54556	Homo sapiens	inhibitor of growth family member 3(ING3)
CIC	23152	Homo sapiens	capicua transcriptional repressor(CIC)
UPF1	5976	Homo sapiens	UPF1, RNA helicase and ATPase(UPF1)
HELLS	3070	Homo sapiens	helicase, lymphoid-specific(HELLS)
SHPRH	257218	Homo sapiens	SNF2 histone linker PHD RING helicase(SHPRH)
ACTL6B	51412	Homo sapiens	actin like 6B(ACTL6B)
ACTL6A	86	Homo sapiens	actin like 6A(ACTL6A)
TCF12	6938	Homo sapiens	transcription factor 12(TCF12)
TET2	54790	Homo sapiens	tet methylcytosine dioxygenase 2(TET2)
TET1	80312	Homo sapiens	tet methylcytosine dioxygenase 1(TET1)
DDB2	1643	Homo sapiens	damage specific DNA binding protein 2(DDB2)
WDR33	55339	Homo sapiens	WD repeat domain 33(WDR33)
RNF168	165918	Homo sapiens	ring finger protein 168(RNF168)
DDB1	1642	Homo sapiens	damage specific DNA binding protein 1(DDB1)
ZEB1	6935	Homo sapiens	zinc finger E-box binding homeobox 1(ZEB1)
TET3	200424	Homo sapiens	tet methylcytosine dioxygenase 3(TET3)
POT1	25913	Homo sapiens	protection of telomeres 1(POT1)
EGFR	1956	Homo sapiens	epidermal growth factor receptor(EGFR)
UNG	7374	Homo sapiens	uracil DNA glycosylase(UNG)
RECQL4	9401	Homo sapiens	RecQ like helicase 4(RECQL4)
WRN	7486	Homo sapiens	Werner syndrome RecQ like helicase(WRN)
RECQL5	9400	Homo sapiens	RecQ like helicase 5(RECQL5)
USP1	7398	Homo sapiens	ubiquitin specific peptidase 1(USP1)
PMS2	5395	Homo sapiens	PMS1 homolog 2, mismatch repair system component(PMS2)
TP53TG5	27296	Homo sapiens	TP53 target 5(TP53TG5)
PMS1	5378	Homo sapiens	PMS1 homolog 1, mismatch repair system component(PMS1)
BRD4	23476	Homo sapiens	bromodomain containing 4(BRD4)
MBD4	8930	Homo sapiens	methyl-CpG binding domain 4, DNA glycosylase(MBD4)
MBD5	55777	Homo sapiens	methyl-CpG binding domain protein 5(MBD5)
CDKN2B	1030	Homo sapiens	cyclin dependent kinase inhibitor 2B(CDKN2B)
MBD6	114785	Homo sapiens	methyl-CpG binding domain protein 6(MBD6)
CDKN2A	1029	Homo sapiens	cyclin dependent kinase inhibitor 2A(CDKN2A)
ATAD2	29028	Homo sapiens	ATPase family, AAA domain containing 2(ATAD2)
APEX2	27301	Homo sapiens	apurinic/apyrimidinic endodeoxyribonuclease 2(APEX2)
GTF2H1	2965	Homo sapiens	general transcription factor IIH subunit 1(GTF2H1)
GTF2H2	2966	Homo sapiens	general transcription factor IIH subunit 2(GTF2H2)
GTF2H3	2967	Homo sapiens	general transcription factor IIH subunit 3(GTF2H3)
GTF2H4	2968	Homo sapiens	general transcription factor IIH subunit 4(GTF2H4)
GTF2H5	404672	Homo sapiens	general transcription factor IIH subunit 5(GTF2H5)
XAB2	56949	Homo sapiens	XPA binding protein 2(XAB2)
PSMC6	5706	Homo sapiens	proteasome 26S subunit, ATPase 6(PSMC6)
MYBBP1A	10514	Homo sapiens	MYB binding protein 1a(MYBBP1A)
APEX1	328	Homo sapiens	apurinic/apyrimidinic endodeoxyribonuclease 1(APEX1)
MPLKIP	136647	Homo sapiens	M-phase specific PLK1 interacting protein(MPLKIP)
UHRF1BP1L	23074	Homo sapiens	UHRF1 binding protein 1 like(UHRF1BP1L)
MRE11	4361	Homo sapiens	MRE11 homolog, double strand break repair nuclease(MRE11)
RIF1	55183	Homo sapiens	replication timing regulatory factor 1(RIF1)
CTNND2	1501	Homo sapiens	catenin delta 2(CTNND2)
YEATS4	8089	Homo sapiens	YEATS domain containing 4(YEATS4)
PARK2	5071	Homo sapiens	parkin RBR E3 ubiquitin protein ligase(PARK2)
YY1	7528	Homo sapiens	YY1 transcription factor(YY1)
NUDT11	55190	Homo sapiens	nudix hydrolase 11(NUDT11)
SLK	9748	Homo sapiens	STE20 like kinase(SLK)
RUVBL2	10856	Homo sapiens	RuvB like AAA ATPase 2(RUVBL2)
RUVBL1	8607	Homo sapiens	RuvB like AAA ATPase 1(RUVBL1)
NUDT19	390916	Homo sapiens	nudix hydrolase 19(NUDT19)
SMARCAD1	56916	Homo sapiens	SWI/SNF-related, matrix-associated actin-dependent regulator of chromatin, subfamily a, containing DEAD/H box 1(SMARCAD1)
NUDT18	79873	Homo sapiens	nudix hydrolase 18(NUDT18)
NBN	4683	Homo sapiens	nibrin(NBN)
NUDT13	25961	Homo sapiens	nudix hydrolase 13(NUDT13)
SUPT16H	11198	Homo sapiens	SPT16 homolog, facilitates chromatin remodeling subunit(SUPT16H)
FBXO18	84893	Homo sapiens	F-box protein, helicase, 18(FBXO18)
CHD1L	9557	Homo sapiens	chromodomain helicase DNA binding protein 1 like(CHD1L)
VRK3	51231	Homo sapiens	vaccinia related kinase 3(VRK3)
EMSY	56946	Homo sapiens	EMSY, BRCA2 interacting transcriptional repressor(EMSY)
RBX1	9978	Homo sapiens	ring-box 1(RBX1)
MSH6	2956	Homo sapiens	mutS homolog 6(MSH6)
MSH2	4436	Homo sapiens	mutS homolog 2(MSH2)
MSH3	4437	Homo sapiens	mutS homolog 3(MSH3)
KAT6B	23522	Homo sapiens	lysine acetyltransferase 6B(KAT6B)
MSH4	4438	Homo sapiens	mutS homolog 4(MSH4)
MSH5	4439	Homo sapiens	mutS homolog 5(MSH5)
RAD54L2	23132	Homo sapiens	RAD54-like 2 (S. cerevisiae)(RAD54L2)
ANKRD17	26057	Homo sapiens	ankyrin repeat domain 17(ANKRD17)
KMT2E	55904	Homo sapiens	lysine methyltransferase 2E(KMT2E)
INO80C	125476	Homo sapiens	INO80 complex subunit C(INO80C)
INO80B	83444	Homo sapiens	INO80 complex subunit B(INO80B)
BLM	641	Homo sapiens	Bloom syndrome RecQ like helicase(BLM)
INO80E	283899	Homo sapiens	INO80 complex subunit E(INO80E)
NOTCH1	4851	Homo sapiens	notch 1(NOTCH1)
INO80D	54891	Homo sapiens	INO80 complex subunit D(INO80D)
KMT2C	58508	Homo sapiens	lysine methyltransferase 2C(KMT2C)
RAD51AP1	10635	Homo sapiens	RAD51 associated protein 1(RAD51AP1)
ATXN3	4287	Homo sapiens	ataxin 3(ATXN3)
IP6K3	117283	Homo sapiens	inositol hexakisphosphate kinase 3(IP6K3)
FANCI	55215	Homo sapiens	Fanconi anemia complementation group I(FANCI)
UVRAG	7405	Homo sapiens	UV radiation resistance associated(UVRAG)
FANCM	57697	Homo sapiens	Fanconi anemia complementation group M(FANCM)
FANCL	55120	Homo sapiens	Fanconi anemia complementation group L(FANCL)
FANCA	2175	Homo sapiens	Fanconi anemia complementation group A(FANCA)
FANCC	2176	Homo sapiens	Fanconi anemia complementation group C(FANCC)
FANCB	2187	Homo sapiens	Fanconi anemia complementation group B(FANCB)
FANCE	2178	Homo sapiens	Fanconi anemia complementation group E(FANCE)
PALB2	79728	Homo sapiens	partner and localizer of BRCA2(PALB2)
FANCG	2189	Homo sapiens	Fanconi anemia complementation group G(FANCG)
FANCF	2188	Homo sapiens	Fanconi anemia complementation group F(FANCF)
CDK7	1022	Homo sapiens	cyclin dependent kinase 7(CDK7)
CDK4	1019	Homo sapiens	cyclin dependent kinase 4(CDK4)
NF1	4763	Homo sapiens	neurofibromin 1(NF1)
MDM2	4193	Homo sapiens	MDM2 proto-oncogene(MDM2)
MDM4	4194	Homo sapiens	MDM4, p53 regulator(MDM4)
NF2	4771	Homo sapiens	neurofibromin 2(NF2)
RAD9B	144715	Homo sapiens	RAD9 checkpoint clamp component B(RAD9B)
MNAT1	4331	Homo sapiens	MNAT1, CDK activating kinase assembly factor(MNAT1)
LZTR1	8216	Homo sapiens	leucine zipper like transcription regulator 1(LZTR1)
RAD9A	5883	Homo sapiens	RAD9 checkpoint clamp component A(RAD9A)
PIWIL4	143689	Homo sapiens	piwi like RNA-mediated gene silencing 4(PIWIL4)
PTEN	5728	Homo sapiens	phosphatase and tensin homolog(PTEN)
EXO1	9156	Homo sapiens	exonuclease 1(EXO1)
VPS72	6944	Homo sapiens	vacuolar protein sorting 72 homolog(VPS72)
HMG20B	10362	Homo sapiens	high mobility group 20B(HMG20B)
RFC5	5985	Homo sapiens	replication factor C subunit 5(RFC5)
RFC3	5983	Homo sapiens	replication factor C subunit 3(RFC3)
HSP90AA1	3320	Homo sapiens	heat shock protein 90 alpha family class A member 1(HSP90AA1)
RFC4	5984	Homo sapiens	replication factor C subunit 4(RFC4)
ACTR6	64431	Homo sapiens	ARP6 actin-related protein 6 homolog(ACTR6)
ACTR5	79913	Homo sapiens	ARP5 actin-related protein 5 homolog(ACTR5)
ATRX	546	Homo sapiens	ATRX, chromatin remodeler(ATRX)
DNMT3A	1788	Homo sapiens	DNA methyltransferase 3 alpha(DNMT3A)
RAD23A	5886	Homo sapiens	RAD23 homolog A, nucleotide excision repair protein(RAD23A)
SMC1A	8243	Homo sapiens	structural maintenance of chromosomes 1A(SMC1A)
RAD23B	5887	Homo sapiens	RAD23 homolog B, nucleotide excision repair protein(RAD23B)
PIK3CA	5290	Homo sapiens	phosphatidylinositol-4,5-bisphosphate 3-kinase catalytic subunit alpha(PIK3CA)
PAPD7	11044	Homo sapiens	poly(A) RNA polymerase D7, non-canonical(PAPD7)
RRM2B	50484	Homo sapiens	ribonucleotide reductase regulatory TP53 inducible subunit M2B(RRM2B)
SMARCD1	6602	Homo sapiens	SWI/SNF related, matrix associated, actin dependent regulator of chromatin, subfamily d, member 1(SMARCD1)
SMARCD2	6603	Homo sapiens	SWI/SNF related, matrix associated, actin dependent regulator of chromatin, subfamily d, member 2(SMARCD2)
SMARCD3	6604	Homo sapiens	SWI/SNF related, matrix associated, actin dependent regulator of chromatin, subfamily d, member 3(SMARCD3)
UHRF1	29128	Homo sapiens	ubiquitin like with PHD and ring finger domains 1(UHRF1)
CEBPG	1054	Homo sapiens	CCAAT/enhancer binding protein gamma(CEBPG)
CXXC1	30827	Homo sapiens	CXXC finger protein 1(CXXC1)
PPM1D	8493	Homo sapiens	protein phosphatase, Mg2+/Mn2+ dependent 1D(PPM1D)
ASTE1	28990	Homo sapiens	asteroid homolog 1 (Drosophila)(ASTE1)
BAHD1	22893	Homo sapiens	bromo adjacent homology domain containing 1(BAHD1)
RBBP8	5932	Homo sapiens	RB binding protein 8, endonuclease(RBBP8)
SMARCE1	6605	Homo sapiens	SWI/SNF related, matrix associated, actin dependent regulator of chromatin, subfamily e, member 1(SMARCE1)
DUT	1854	Homo sapiens	deoxyuridine triphosphatase(DUT)
PML	5371	Homo sapiens	promyelocytic leukemia(PML)
CTCFL	140690	Homo sapiens	CCCTC-binding factor like(CTCFL)
RAD52	5893	Homo sapiens	RAD52 homolog, DNA repair protein(RAD52)
CUL4A	8451	Homo sapiens	cullin 4A(CUL4A)
RAD50	10111	Homo sapiens	RAD50 double strand break repair protein(RAD50)
RAD51	5888	Homo sapiens	RAD51 recombinase(RAD51)
MYO1C	4641	Homo sapiens	myosin IC(MYO1C)
APLF	200558	Homo sapiens	aprataxin and PNKP like factor(APLF)
BCOR	54880	Homo sapiens	BCL6 corepressor(BCOR)
TNP1	7141	Homo sapiens	transition protein 1(TNP1)
CUL4B	8450	Homo sapiens	cullin 4B(CUL4B)
SMARCAL1	50485	Homo sapiens	SWI/SNF related, matrix associated, actin dependent regulator of chromatin, subfamily a like 1(SMARCAL1)
SMARCB1	6598	Homo sapiens	SWI/SNF related, matrix associated, actin dependent regulator of chromatin, subfamily b, member 1(SMARCB1)
TP53RK	112858	Homo sapiens	TP53 regulating kinase(TP53RK)
CCNH	902	Homo sapiens	cyclin H(CCNH)
NUDT1	4521	Homo sapiens	nudix hydrolase 1(NUDT1)
IKZF1	10320	Homo sapiens	IKAROS family zinc finger 1(IKZF1)
ACTB	60	Homo sapiens	actin beta(ACTB)
KAT5	10524	Homo sapiens	lysine acetyltransferase 5(KAT5)
CHEK2	11200	Homo sapiens	checkpoint kinase 2(CHEK2)
CHEK1	1111	Homo sapiens	checkpoint kinase 1(CHEK1)
DPF1	8193	Homo sapiens	double PHD fingers 1(DPF1)
DPF2	5977	Homo sapiens	double PHD fingers 2(DPF2)
DPF3	8110	Homo sapiens	double PHD fingers 3(DPF3)
EPC2	26122	Homo sapiens	enhancer of polycomb homolog 2(EPC2)
FAAP100	80233	Homo sapiens	Fanconi anemia core complex associated protein 100(FAAP100)
SMARCC1	6599	Homo sapiens	SWI/SNF related, matrix associated, actin dependent regulator of chromatin subfamily c member 1(SMARCC1)
SMARCC2	6601	Homo sapiens	SWI/SNF related, matrix associated, actin dependent regulator of chromatin subfamily c member 2(SMARCC2)
ESCO1	114799	Homo sapiens	establishment of sister chromatid cohesion N-acetyltransferase 1(ESCO1)
NSMCE2	286053	Homo sapiens	NSE2/MMS21 homolog, SMC5-SMC6 complex SUMO ligase(NSMCE2)
NSMCE1	197370	Homo sapiens	NSE1 homolog, SMC5-SMC6 complex component(NSMCE1)
RECQL	5965	Homo sapiens	RecQ like helicase(RECQL)
CSNK1D	1453	Homo sapiens	casein kinase 1 delta(CSNK1D)
CSNK1E	1454	Homo sapiens	casein kinase 1 epsilon(CSNK1E)
ESCO2	157570	Homo sapiens	establishment of sister chromatid cohesion N-acetyltransferase 2(ESCO2)
NEIL3	55247	Homo sapiens	nei like DNA glycosylase 3(NEIL3)
NEIL2	252969	Homo sapiens	nei like DNA glycosylase 2(NEIL2)
NEIL1	79661	Homo sapiens	nei like DNA glycosylase 1(NEIL1)
TP53	7157	Homo sapiens	tumor protein p53(TP53)
CCNO	10309	Homo sapiens	cyclin O(CCNO)
TRANK1	9881	Homo sapiens	tetratricopeptide repeat and ankyrin repeat containing 1(TRANK1)
PIK3R1	5295	Homo sapiens	phosphoinositide-3-kinase regulatory subunit 1(PIK3R1)
PTTG1IP	754	Homo sapiens	pituitary tumor-transforming 1 interacting protein(PTTG1IP)
ACTR3B	57180	Homo sapiens	ARP3 actin related protein 3 homolog B(ACTR3B)
BRIP1	83990	Homo sapiens	BRCA1 interacting protein C-terminal helicase 1(BRIP1)
ZNHIT1	10467	Homo sapiens	zinc finger HIT-type containing 1(ZNHIT1)
HLTF	6596	Homo sapiens	helicase like transcription factor(HLTF)
TP53BP1	7158	Homo sapiens	tumor protein p53 binding protein 1(TP53BP1)
ZRANB3	84083	Homo sapiens	zinc finger RANBP2-type containing 3(ZRANB3)
XRCC6	2547	Homo sapiens	X-ray repair cross complementing 6(XRCC6)
XRCC4	7518	Homo sapiens	X-ray repair cross complementing 4(XRCC4)
GADD45B	4616	Homo sapiens	growth arrest and DNA damage inducible beta(GADD45B)
XRCC5	7520	Homo sapiens	X-ray repair cross complementing 5(XRCC5)
GADD45A	1647	Homo sapiens	growth arrest and DNA damage inducible alpha(GADD45A)
TREX1	11277	Homo sapiens	three prime repair exonuclease 1(TREX1)
XRCC2	7516	Homo sapiens	X-ray repair cross complementing 2(XRCC2)
TREX2	11219	Homo sapiens	three prime repair exonuclease 2(TREX2)
XRCC3	7517	Homo sapiens	X-ray repair cross complementing 3(XRCC3)
SMARCA5	8467	Homo sapiens	SWI/SNF related, matrix associated, actin dependent regulator of chromatin, subfamily a, member 5(SMARCA5)
XRCC1	7515	Homo sapiens	X-ray repair cross complementing 1(XRCC1)
SMARCA1	6594	Homo sapiens	SWI/SNF related, matrix associated, actin dependent regulator of chromatin, subfamily a, member 1(SMARCA1)
GADD45G	10912	Homo sapiens	growth arrest and DNA damage inducible gamma(GADD45G)
SMARCA4	6597	Homo sapiens	SWI/SNF related, matrix associated, actin dependent regulator of chromatin, subfamily a, member 4(SMARCA4)
POLA1	5422	Homo sapiens	DNA polymerase alpha 1, catalytic subunit(POLA1)
FUBP1	8880	Homo sapiens	far upstream element binding protein 1(FUBP1)
SPRTN	83932	Homo sapiens	SprT-like N-terminal domain(SPRTN)
ATM	472	Homo sapiens	ATM serine/threonine kinase(ATM)
ATR	545	Homo sapiens	ATR serine/threonine kinase(ATR)
TP73	7161	Homo sapiens	tumor protein p73(TP73)
TOP2A	7153	Homo sapiens	topoisomerase (DNA) II alpha(TOP2A)
TOP2B	7155	Homo sapiens	topoisomerase (DNA) II beta(TOP2B)
PMS2CL	441194	Homo sapiens	PMS2 C-terminal like pseudogene(PMS2CL)
FEN1	2237	Homo sapiens	flap structure-specific endonuclease 1(FEN1)
CETN2	1069	Homo sapiens	centrin 2(CETN2)
RSF1	51773	Homo sapiens	remodeling and spacing factor 1(RSF1)
BRCA1	672	Homo sapiens	BRCA1, DNA repair associated(BRCA1)
PRPF19	27339	Homo sapiens	pre-mRNA processing factor 19(PRPF19)
BRCA2	675	Homo sapiens	BRCA2, DNA repair associated(BRCA2)
REV3L	5980	Homo sapiens	REV3 like, DNA directed polymerase zeta catalytic subunit(REV3L)
HTATIP2	10553	Homo sapiens	HIV-1 Tat interactive protein 2(HTATIP2)
NCOA2	10499	Homo sapiens	nuclear receptor coactivator 2(NCOA2)
PARP3	10039	Homo sapiens	poly(ADP-ribose) polymerase family member 3(PARP3)
PARP4	143	Homo sapiens	poly(ADP-ribose) polymerase family member 4(PARP4)
PARP1	142	Homo sapiens	poly(ADP-ribose) polymerase 1(PARP1)
NCOA6	23054	Homo sapiens	nuclear receptor coactivator 6(NCOA6)
PARP2	10038	Homo sapiens	poly(ADP-ribose) polymerase 2(PARP2)
TOP3A	7156	Homo sapiens	topoisomerase (DNA) III alpha(TOP3A)
ZHX1	11244	Homo sapiens	zinc fingers and homeoboxes 1(ZHX1)
RAD51B	5890	Homo sapiens	RAD51 paralog B(RAD51B)
KIN	22944	Homo sapiens	Kin17 DNA and RNA binding protein(KIN)
RAD51D	5892	Homo sapiens	RAD51 paralog D(RAD51D)
RAD51C	5889	Homo sapiens	RAD51 paralog C(RAD51C)
DMC1	11144	Homo sapiens	DNA meiotic recombinase 1(DMC1)
PCNA	5111	Homo sapiens	proliferating cell nuclear antigen(PCNA)
ATP23	91419	Homo sapiens	ATP23 metallopeptidase and ATP synthase assembly factor homolog(ATP23)
HEATR1	55127	Homo sapiens	HEAT repeat containing 1(HEATR1)
IGHMBP2	3508	Homo sapiens	immunoglobulin mu binding protein 2(IGHMBP2)
FAAP24	91442	Homo sapiens	Fanconi anemia core complex associated protein 24(FAAP24)
TYMS	7298	Homo sapiens	thymidylate synthetase(TYMS)
FAAP20	199990	Homo sapiens	Fanconi anemia core complex associated protein 20(FAAP20)
RAD54B	25788	Homo sapiens	RAD54 homolog B (S. cerevisiae)(RAD54B)
SLX4	84464	Homo sapiens	SLX4 structure-specific endonuclease subunit(SLX4)
RAD54L	8438	Homo sapiens	RAD54-like (S. cerevisiae)(RAD54L)
SUZ12	23512	Homo sapiens	SUZ12 polycomb repressive complex 2 subunit(SUZ12)
IFNB1	3456	Homo sapiens	interferon beta 1(IFNB1)
RPA1	6117	Homo sapiens	replication protein A1(RPA1)
RPA2	6118	Homo sapiens	replication protein A2(RPA2)
MLH1	4292	Homo sapiens	mutL homolog 1(MLH1)
APTX	54840	Homo sapiens	aprataxin(APTX)
MLH3	27030	Homo sapiens	mutL homolog 3(MLH3)
MAD2L2	10459	Homo sapiens	MAD2 mitotic arrest deficient-like 2 (yeast)(MAD2L2)
PER1	5187	Homo sapiens	period circadian clock 1(PER1)
RPA3	6119	Homo sapiens	replication protein A3(RPA3)
RPA4	29935	Homo sapiens	replication protein A4(RPA4)
RAD1	5810	Homo sapiens	RAD1 checkpoint DNA exonuclease(RAD1)
DCLRE1B	64858	Homo sapiens	DNA cross-link repair 1B(DCLRE1B)
DCLRE1A	9937	Homo sapiens	DNA cross-link repair 1A(DCLRE1A)
ERCC6L	54821	Homo sapiens	ERCC excision repair 6 like, spindle assembly checkpoint helicase(ERCC6L)
DCLRE1C	64421	Homo sapiens	DNA cross-link repair 1C(DCLRE1C)
MPG	4350	Homo sapiens	N-methylpurine DNA glycosylase(MPG)
PMS2P5	5383	Homo sapiens	PMS1 homolog 2, mismatch repair system component pseudogene 5(PMS2P5)
BCCIP	56647	Homo sapiens	BRCA2 and CDKN1A interacting protein(BCCIP)
JADE1	79960	Homo sapiens	jade family PHD finger 1(JADE1)
CIB1	10519	Homo sapiens	calcium and integrin binding 1(CIB1)
RDM1	201299	Homo sapiens	RAD52 motif containing 1(RDM1)
CCND2	894	Homo sapiens	cyclin D2(CCND2)
DMBT1	1755	Homo sapiens	deleted in malignant brain tumors 1(DMBT1)
CCND1	595	Homo sapiens	cyclin D1(CCND1)
EME1	146956	Homo sapiens	essential meiotic structure-specific endonuclease 1(EME1)
PTTG1	9232	Homo sapiens	pituitary tumor-transforming 1(PTTG1)
EME2	197342	Homo sapiens	essential meiotic structure-specific endonuclease subunit 2(EME2)
ARID2	196528	Homo sapiens	AT-rich interaction domain 2(ARID2)
PDGFRB	5159	Homo sapiens	platelet derived growth factor receptor beta(PDGFRB)
GEN1	348654	Homo sapiens	GEN1, Holliday junction 5' flap endonuclease(GEN1)
PDGFRA	5156	Homo sapiens	platelet derived growth factor receptor alpha(PDGFRA)
LIG1	3978	Homo sapiens	DNA ligase 1(LIG1)
SLX1B	79008	Homo sapiens	SLX1 homolog B, structure-specific endonuclease subunit(SLX1B)
LIG4	3981	Homo sapiens	DNA ligase 4(LIG4)
LIG3	3980	Homo sapiens	DNA ligase 3(LIG3)
WRNIP1	56897	Homo sapiens	Werner helicase interacting protein 1(WRNIP1)
BRMS1	25855	Homo sapiens	breast cancer metastasis suppressor 1(BRMS1)
MYCN	4613	Homo sapiens	v-myc avian myelocytomatosis viral oncogene neuroblastoma derived homolog(MYCN)
POLG2	11232	Homo sapiens	DNA polymerase gamma 2, accessory subunit(POLG2)
FANCD2	2177	Homo sapiens	Fanconi anemia complementation group D2(FANCD2)
UBE2V2	7336	Homo sapiens	ubiquitin conjugating enzyme E2 V2(UBE2V2)
PMS2P3	5387	Homo sapiens	PMS1 homolog 2, mismatch repair system component pseudogene 3(PMS2P3)
PMS2P2	5380	Homo sapiens	PMS1 homolog 2, mismatch repair system component pseudogene 2(PMS2P2)
SLX1A	548593	Homo sapiens	SLX1 homolog A, structure-specific endonuclease subunit(SLX1A)
MATR3	9782	Homo sapiens	matrin 3(MATR3)
UBE2V1	7335	Homo sapiens	ubiquitin conjugating enzyme E2 V1(UBE2V1)
VCP	7415	Homo sapiens	valosin containing protein(VCP)
SPTA1	6708	Homo sapiens	spectrin alpha, erythrocytic 1(SPTA1)
VCPIP1	80124	Homo sapiens	valosin containing protein interacting protein 1(VCPIP1)
EP400	57634	Homo sapiens	E1A binding protein p400(EP400)
MYH11	4629	Homo sapiens	myosin heavy chain 11(MYH11)
CLSPN	63967	Homo sapiens	claspin(CLSPN)
DMAP1	55929	Homo sapiens	DNA methyltransferase 1 associated protein 1(DMAP1)
BPTF	2186	Homo sapiens	bromodomain PHD finger transcription factor(BPTF)
ZFHX3	463	Homo sapiens	zinc finger homeobox 3(ZFHX3)
HELQ	113510	Homo sapiens	helicase, POLQ-like(HELQ)
UBE2B	7320	Homo sapiens	ubiquitin conjugating enzyme E2 B(UBE2B)
PHF10	55274	Homo sapiens	PHD finger protein 10(PHF10)
MUC16	94025	Homo sapiens	mucin 16, cell surface associated(MUC16)
NONO	4841	Homo sapiens	non-POU domain containing, octamer-binding(NONO)
IDH1	3417	Homo sapiens	isocitrate dehydrogenase (NADP(+)) 1, cytosolic(IDH1)
IDH2	3418	Homo sapiens	isocitrate dehydrogenase (NADP(+)) 2, mitochondrial(IDH2)
UBE2A	7319	Homo sapiens	ubiquitin conjugating enzyme E2 A(UBE2A)
CLK2	1196	Homo sapiens	CDC like kinase 2(CLK2)
NFKBIA	4792	Homo sapiens	NFKB inhibitor alpha(NFKBIA)
NASP	4678	Homo sapiens	nuclear autoantigenic sperm protein(NASP)
UBE2N	7334	Homo sapiens	ubiquitin conjugating enzyme E2 N(UBE2N)
NABP2	79035	Homo sapiens	nucleic acid binding protein 2(NABP2)
PHF19	26147	Homo sapiens	PHD finger protein 19(PHF19)
MUS81	80198	Homo sapiens	MUS81 structure-specific endonuclease subunit(MUS81)
CHD9	80205	Homo sapiens	chromodomain helicase DNA binding protein 9(CHD9)
SPO11	23626	Homo sapiens	SPO11, initiator of meiotic double stranded breaks(SPO11)
CHD8	57680	Homo sapiens	chromodomain helicase DNA binding protein 8(CHD8)
CHD7	55636	Homo sapiens	chromodomain helicase DNA binding protein 7(CHD7)
HMGB2	3148	Homo sapiens	high mobility group box 2(HMGB2)
CHD6	84181	Homo sapiens	chromodomain helicase DNA binding protein 6(CHD6)
CHD5	26038	Homo sapiens	chromodomain helicase DNA binding protein 5(CHD5)
PSIP1	11168	Homo sapiens	PC4 and SFRS1 interacting protein 1(PSIP1)
CHD4	1108	Homo sapiens	chromodomain helicase DNA binding protein 4(CHD4)
HMGB1	3146	Homo sapiens	high mobility group box 1(HMGB1)
CHD3	1107	Homo sapiens	chromodomain helicase DNA binding protein 3(CHD3)
CHD2	1106	Homo sapiens	chromodomain helicase DNA binding protein 2(CHD2)
CHD1	1105	Homo sapiens	chromodomain helicase DNA binding protein 1(CHD1)
POLB	5423	Homo sapiens	DNA polymerase beta(POLB)
POLI	11201	Homo sapiens	DNA polymerase iota(POLI)
POLL	27343	Homo sapiens	DNA polymerase lambda(POLL)
POLK	51426	Homo sapiens	DNA polymerase kappa(POLK)
TOPBP1	11073	Homo sapiens	topoisomerase (DNA) II binding protein 1(TOPBP1)
POLE	5426	Homo sapiens	DNA polymerase epsilon, catalytic subunit(POLE)
POLH	5429	Homo sapiens	DNA polymerase eta(POLH)
POLG	5428	Homo sapiens	DNA polymerase gamma, catalytic subunit(POLG)
RBM14	10432	Homo sapiens	RNA binding motif protein 14(RBM14)
H2AFX	3014	Homo sapiens	H2A histone family member X(H2AFX)
ARID1A	8289	Homo sapiens	AT-rich interaction domain 1A(ARID1A)
SFPQ	6421	Homo sapiens	splicing factor proline and glutamine rich(SFPQ)
CRY2	1408	Homo sapiens	cryptochrome circadian clock 2(CRY2)
CRY1	1407	Homo sapiens	cryptochrome circadian clock 1(CRY1)
FAN1	22909	Homo sapiens	FANCD2/FANCI-associated nuclease 1(FAN1)
MCPH1	79648	Homo sapiens	microcephalin 1(MCPH1)
PNKP	11284	Homo sapiens	polynucleotide kinase 3'-phosphatase(PNKP)
RNF8	9025	Homo sapiens	ring finger protein 8(RNF8)
RNF4	6047	Homo sapiens	ring finger protein 4(RNF4)
POLD3	10714	Homo sapiens	DNA polymerase delta 3, accessory subunit(POLD3)
TFPT	29844	Homo sapiens	TCF3 fusion partner(TFPT)
MTA1	9112	Homo sapiens	metastasis associated 1(MTA1)
POLD1	5424	Homo sapiens	DNA polymerase delta 1, catalytic subunit(POLD1)
TDG	6996	Homo sapiens	thymine DNA glycosylase(TDG)
ERBB2	2064	Homo sapiens	erb-b2 receptor tyrosine kinase 2(ERBB2)
MTA3	57504	Homo sapiens	metastasis associated 1 family member 3(MTA3)
MUTYH	4595	Homo sapiens	mutY DNA glycosylase(MUTYH)
SPEN	23013	Homo sapiens	spen family transcriptional repressor(SPEN)
LGI1	9211	Homo sapiens	leucine rich glioma inactivated 1(LGI1)
POLQ	10721	Homo sapiens	DNA polymerase theta(POLQ)
POLN	353497	Homo sapiens	DNA polymerase nu(POLN)
POLM	27434	Homo sapiens	DNA polymerase mu(POLM)
SSRP1	6749	Homo sapiens	structure specific recognition protein 1(SSRP1)
DEK	7913	Homo sapiens	DEK proto-oncogene(DEK)
LRWD1	222229	Homo sapiens	leucine rich repeats and WD repeat domain containing 1(LRWD1)
SMUG1	23583	Homo sapiens	single-strand-selective monofunctional uracil-DNA glycosylase 1(SMUG1)
ERCC3	2071	Homo sapiens	ERCC excision repair 3, TFIIH core complex helicase subunit(ERCC3)
ERCC4	2072	Homo sapiens	ERCC excision repair 4, endonuclease catalytic subunit(ERCC4)
ERCC1	2067	Homo sapiens	ERCC excision repair 1, endonuclease non-catalytic subunit(ERCC1)
POLE2	5427	Homo sapiens	DNA polymerase epsilon 2, accessory subunit(POLE2)
ERCC2	2068	Homo sapiens	ERCC excision repair 2, TFIIH core complex helicase subunit(ERCC2)
ERCC8	1161	Homo sapiens	ERCC excision repair 8, CSA ubiquitin ligase complex subunit(ERCC8)
ERCC5	2073	Homo sapiens	ERCC excision repair 5, endonuclease(ERCC5)
ERCC6	2074	Homo sapiens	ERCC excision repair 6, chromatin remodeling factor(ERCC6)
