# Supplementary material for: Deep‐targeted gene sequencing reveals ARID1A mutation as an important driver of glioblastoma
Source: CNS Neurosci Ther. 2024 Apr 11;30(4):e14698. doi: 10.1111/cns.14698 (PMC11007544; doi:10.1111/cns.14698)
Supplement: Supplementary file 4 — Table S3 [file CNS-30-e14698-s004.xlsx]

## Sheet: Sheet1
	Sense	Anti-sense
SiARID1A#1	GGAGCUAUCUCAAGAUUCAUU	UGAAUCUUGAGAUAGCUCCUG
SiARID1A#2	GAGAAGUUGUAUAGCACUAUG	GAGAAGUUGUAUAGCACUAUG
SiARID1A#3	GCAACGACAUGAUUCCUAUGG	AUAGGAAUCAUGUCGUUGCUG
