# Supplementary material for: Deep‐targeted gene sequencing reveals ARID1A mutation as an important driver of glioblastoma
Source: CNS Neurosci Ther. 2024 Apr 11;30(4):e14698. doi: 10.1111/cns.14698 (PMC11007544; doi:10.1111/cns.14698)
Supplement: Supplementary file 5 — Table S4 [file CNS-30-e14698-s003.xlsx]

## Sheet: Sheet1
Primer sequences used for qRT-PCR
H-GAPDH#F	GTCTCCTCTGACTTCAACAGCG
H-GAPDH#R	ACCACCCTGTTGCTGTAGCCAA
H-ARID1A#F	AAGCCACCAACTCCAGCATCCA
H-ARID1A#R	CGCTTCTGGAATGTGGAGTCAC
H-NF1#F	GCCTTGAGGAAAACCAGCGGAA
H-NF1#R	TCCTACTGCACCGATGCTGTTC
H-RAD50#F	GGAAGAGCAGTTGTCCAGTTACG
H-RAD50#R	GAGTAAACTGCTGTGGCTCCAG
H-PARP#F	CCAAGCCAGTTCAGGACCTCAT
H-PARP#R	GGATCTGCCTTTTGCTCAGCTTC
H-CDKN1A#F	AGGTGGACCTGGAGACTCTCAG
H-CDKN1A#R	TCCTCTTGGAGAAGATCAGCCG
H-RAD51#F	TCTCTGGCAGTGATGTCCTGGA
H-RAD51#R	TAAAGGGCGGTGGCACTGTCTA
H-PTEN#F	TGAGTTCCCTCAGCCGTTACCT
H-PTEN#R	GAGGTTTCCTCTGGTCCTGGTA
H-H2AX#F	CGGCAGTGCTGGAGTACCTCA
H-H2AX#R	AGCTCCTCGTCGTTGCGGATG
Primer sequences used for qRT-PCR
ARID1A-16P-83G-F	GGGTCCCGAGCCTACAGAG
ARID1A-16P-83G-R	GTTGTCCGCCATGTTGTTGG
ARID1A-548Q-F	GCGGGACTAACCCATACTCG
ARID1A-548Q-R	CCCTCCCTTACTGGAGGTCA
ARID1A-1763E-1963D-F	CCGACGATGCCTGATTGAGA
ARID1A-1763E-1963D-R	CACTTTGTTGCAGCTCACCC
Primer sequences used for CHIP qRT-PCR
H3K27AC-CDKN1A-CHIP-1F	CCTCCTTCTTCAGGCTTGGG
H3K27AC-CDKN1A-CHIP-1R	CAGGCAGCATAGGGATGGAG
H3K27AC-CDKN1A-CHIP-2F	GGTCTCACTTCTTGGGAGCC
H3K27AC-CDKN1A-CHIP-2R	GGAGAGGAAGTGCTGGGAAC
H3K27AC-CDKN1A-CHIP-3F	GGGTCTCACTTCTTGGGAGC
H3K27AC-CDKN1A-CHIP-3R	AGGAGGATGTGAGGAAGGCT
H3K27AC-CDKN1A-CHIP-4F	TCACCATTCCCCTACCCCAT
H3K27AC-CDKN1A-CHIP-4R	TTGGGACATGTTCCTGACGG
